# Supplementary material for: A Computational Evaluation of the Steric and Electronic Contributions in Stereoselective Olefin Polymerization with Pyridylamido-Type Catalysts
Source: Molecules. 2023 Apr 27;28(9):3768. doi: 10.3390/molecules28093768 (PMC10180424; doi:10.3390/molecules28093768)
Supplement: Supplementary file 1 [file molecules-28-03768-s001.zip]

Archive with 1 entries (1 files):
- molecules-2244286-supplementary.pdf
